# Supplementary material for: Methodology for clinical genotyping of CYP2D6 and CYP2C19
Source: Transl Psychiatry. 2021 Nov 22;11:596. doi: 10.1038/s41398-021-01717-9 (PMC8608805; doi:10.1038/s41398-021-01717-9)
Supplement: Supplementary file 5 — Supplementary Table 4 [file 41398_2021_1717_MOESM5_ESM.xlsx]

## Sheet: Table S6
TaqMan CNV data				PharmacoScan 2D6 CNV data		IonS5 Cn	IonS5 Cn	PharmacoScan r8.2	AmpliChip	IonS5	Luminex (genomic) RUO	TaqMan *2 SNP_Genomic	TaqMan *4 SNP_Genomic	TaqMan *6 SNP_Genomic	Taqman *3 SNP_Genomic	Taqman *35 SNP_Genomic	Taqman *41 SNP_Genomic	consensus genotype	Activity Score Consensus
I2	I 6	E9	5’	E9	3’	gene	E9					rs16947	rs3892097		rs35742686	rs769258	rs28371725
2	2	2	2	2	2	2	2	*4/*41	*4/*14B	*4/*41	*4/*41	A/G	T/C	A/A	T/T	C/C	C/T	*4/*41	0.5
2	2	2	2	2	2	2	2	*9/*35	*9/*35	*9/*35	*9/*35	A/G	C/C	A/A	T/T	C/T	C/C	*9/*35	1.5
2	2	2	2	2	2	2	2	*1/*9	*1/*9	*1/*9	*1/*9	G/G	C/C	A/A	T/T	C/C	C/C	*1/*9	1.5
2	2	2	2	2	2	2	2	*3.001/*41	*3/*41	*3/*41	*3/*41	A/G	C/C	A/A	T/-	C/C	C/T	*3/*41	0.5
2	2	2	2	2	2	2	2	*4/*41	*4/*41	*4/*41	*4/*41	A/G	T/C	A/A	T/T	C/C	C/T	*4/*41	0.5
2	2	2	2	2	2	2	2	*35/*35	*35/*35	*5/*35X2, *35/*35	*35/*35	A/A	C/C	A/A	T/T	T/T	C/C	*35/*35	2
2	2	2	2	2	2	2	2	*6/*41	*6/*41	*6/*41	*6/*41	A/G	C/C	A/-	T/T	C/C	C/T	*6/*41	0.5
2	2	2	2	2	2	2	2	*1/*41	NA	no translation available	*1/*41	A/G	C/C	A/A	T/T	C/C	C/T	*1/*41	1.5
2	2	2	2	2	2	2	2	*2/*9	*2/*9	*2.001, *2.005, *2.012, *2.013, *2.018, *2.020 ,*2.021/*9	*2/*9	A/G	C/C	A/A	T/T	C/C	C/C	*2/*9	1.5
2	2	2	2	2	2	2	2	*3.001/*9	*3/*9	*3/*9	*3/*9	G/G	C/C	A/A	T/-	C/C	C/C	*3/*9	0.5
2	2	2	2	2	2	2	2	*2/*3.001	*2/*3	*2.001, *2.005, *2.012, *2.013, *2.018, *2.020 ,*2.021/*3	*2/*3	A/G	C/C	A/A	T/-	C/C	C/C	*2/*3	1
2	2	2	2	2	2	2	2	*6/*10	*6/*10	*6/*10	*6/*10	G/G	C/C	A/-	T/T	C/C	C/C	*6/*10	0.25
2	2	2	2	2	2	2	2	*1/*17	*1/*17	*1/*17	*1/*17	A/G	C/C	A/A	T/T	C/C	C/C	*1/*17	1.5
2	2	2	2	2	2	2	2	*9/*15	*9/*15	*9/*15	*9/*15	G/G	C/C	A/A	T/T	C/C	C/C	*9/*15	0.5
2	2	2	2	2	2	2	2	*9/*41	*9/*41	*9/*41	*9/*41	A/G	C/C	A/A	T/T	C/C	C/T	*9/*41	1
2	2	2	2	2	2	2	2	*10/*35	*10/*35	*10/*35	*10/*35	A/G	C/C	A/A	T/T	C/T	C/C	*10/*35	1.25
2	2	2	2	2	2	2	2	*35/*41	*35/*41	*35/*41	*35/*41	A/A	C/C	A/A	T/T	C/T	C/T	*35/*41	1.5
2	2	2	2	2	2	2	2	*41/*41	*41/*41	*41/*41	*41/*41	A/A	C/C	A/A	T/T	C/C	T/T	*41/*41	1
2	2	2	2	2	2	2	2	*4/*6	*4/*6	*4/*6	*4/*6	G/G	T/C	A/-	T/T	C/C	C/C	*4/*6	0
2	2	2	2	2	2	2	2	*1/*1	*1/*7	*1/*1, *1X2/*5	*1/*1	G/G	C/C	A/A	T/T	C/C	C/C	*1/*1	2
2	2	2	2	2	2	2	2	*4/*35	*4/*35	*4/*35	*4/*35	A/G	C/T	A/A	T/T	C/T	C/C	*4/*35	1
2	2	2	2	2	2	2	2	*10/*41	*10/*41	*10/*41	*10/*41	A/G	C/C	A/A	T/T	C/C	C/T	*10/*41	0.75
2	2	2	2	2	2	2	2	*2/*41	*2/*35xN	*2.001, *2.005, *2.012, *2.013, *2.018, *2.020 ,*2.021/*41	*2/*41	A/A	C/C	A/A	T/T	C/C	C/T	*2/*41	1.5
2	2	2	2	2	2	2	2	*1/*1	*1xN/*5	{*1/*1, *1/*61, *1X2/*5,...}	(*1/*5); DUP	GG/-	CC/-	AA/-	TT/-	CC/-	CC/-	*1xN/*5	2
2	2	2	2	2	2	2	2	*6/*22	*1/*6	*1/*6	*1/*6	G/G	C/C	A/-	T/T	C/C	C/C	*1/*6 or *22/*6	1
2	2	2	2	2	2	2	2	*2/*6	*2/*6	*2.001, *2.005, *2.012, *2.013, *2.018, *2.020 ,*2.021/*6	*2/*6	A/G	C/C	A/-	T/T	C/C	C/C	*2/*6	1
2	2	2	2	2	2	2	UND	*1/*1	*15/*35	{*1/*1, *1/*61, *1X2/*5,...}	*1/*1	G/G	C/C	A/A	T/T	C/C	C/C	*1/*1	2
2	2	2	2	2	2	2	2	*10/*10	*10/*10	*5/*10X2, *10/*10	*10/*10	G/G	C/C	A/A	T/T	C/C	C/C	*10/*10	0.5
2	2	2	2	2	2	UND	UND	*4/*7	*4/*7	no translation available	*4/*7	G/G	C/T	A/A	T/T	C/C	C/C	*4/*7	0
2	2	2	2	2	2	2	2	*6/*35	*6/*35	*6/*35	*6/*35	A/G	C/C	A/-	T/T	C/T	C/C	*6/*35	1
2	2	2	2	2	2	2	2	*4/*41	*7/*41	*4/*41	*4/*41	A/G	C/T	A/A	T/T	C/C	C/T	*4/*41	0.5
2	2	2	2	2	2	2	2	*17/*41	*17/*41	*17/*41	*17/*41	A/A	C/C	A/A	T/T	C/C	C/T	*17/*41	1
2	2	2	2	2	2	2	2	*1/*25	*1/*25	*1/*1, *1X2/*5	*1/*1	G/G	C/C	A/A	T/T	C/C	C/C	*1/*25	uncertain (*25) [at least 1]
2	2	2	2	2	2	2	2	*2/*41	*2/*10	*2.001, *2.005, *2.012, *2.013, *2.018, *2.020 ,*2.021/*41	*2/*41	A/A	C/C	A/A	T/T	C/C	C/T	*2/*41	1.5
2	2	2	2	2	2	2	2	*3.001/*6	*3/*6	*3/*6	*3/*6	G/G	C/C	A/-	T/-	C/C	C/C	*3/*6	0
failed	3	failed	2	2	2	2	2	*1/*41	*1/*41	*1/*41	*1/*41	A/G	C/C	A/A	T/T	C/C	C/T	*1/*41	1.5
1	2	2	2	2	2	2	2	*1/*2	*1/*2	*1/*2.001, *2.005, *2.012, *2.013, *2.018, *2.020 ,*2.021	*1/*2	G/A	C/C	A/A	T/T	C/C	C/C	*1/*2	2
2	2	2	2	2	2	3	2	*1/*3.001	*1/*3	no translation available	*1/*3	G/G	C/A	A/A	T/-	C/C	C/C	*1/*3	1
NA	2	2	2	2	2	2	2	*1/*4	NA	*1/*4, *1.011/*4.002	*1/*4	G/G	T/C	A/A	T/T	C/C	C/C	*1/*4	1
2	2	2	NA	NA	NA	NA	NA	NA	*2/*7	NA	*2/*7	G/A	C/C	A/A	T/T	C/C	C/C	*2/*7	1
2	2	2	NA	NA	NA	NA	NA	NA	NA	NA	*35/*41	A/A	C/C	A/A	T/T	C/T	C/T	*35/*41	1.5
Table S6. Comparative CYP2D6 data for samples with a CNV call of 2. NA = not assayed; UND = undetected; DUP = duplication detected.
